# Supplementary material for: Effects of COVID-19 on University Student Food Security
Source: Nutrients. 2021 Jun 4;13(6):1932. doi: 10.3390/nu13061932 (PMC8229979; doi:10.3390/nu13061932)
Supplement: Supplementary file 1 [file nutrients-13-01932-s001.zip]

Archive with 1 entries (1 files):
- nutrients-1206523-supplementary.pdf
